# Supplementary material for: HDAC1 and SATB1 positively regulate immune responses in chicken macrophages
Source: Poult Sci. 2026 Feb 10;105(5):106607. doi: 10.1016/j.psj.2026.106607 (PMC12925555; doi:10.1016/j.psj.2026.106607)
Supplement: Supplementary file 2 [file mmc2.zip]

Archive with 1 entries (1 files):
- Supplemental Figures.rar
